# Supplementary material for: Nanoliter-Fabricated Paper-Based Colorimetric Lateral Flow Strip for Urea Detection
Source: Biosensors (Basel). 2025 Oct 11;15(10):688. doi: 10.3390/bios15100688 (PMC12562505; doi:10.3390/bios15100688)
Supplement: Supplementary file 1 [file biosensors-15-00688-s001.zip]

Archive with 1 entries (1 files):
- biosensors-3794877-supplementary.pdf
